# Supplementary material for: Effect of Amino Acid Derivatives and Polyphenol Supplementation on Ovine Muscle Growth In Vitro and In Vivo
Source: Muscles. 2026 Jul 17;5(3):52. doi: 10.3390/muscles5030052 (PMC13397929; doi:10.3390/muscles5030052)
Supplement: Supplementary file 1 [file muscles-05-00052-s001.zip]

Archive with 1 entries (1 files):
- muscles-4398216-supplementary.pdf
